# Supplementary material for: Targeted Expression to Liver of an antimiR-33 Sponge as a Gene Therapy Strategy against Hypercholesterolemia: In Vitro Study
Source: Curr Issues Mol Biol. 2023 Aug 24;45(9):7043–57. doi: 10.3390/cimb45090445 (PMC10527677; doi:10.3390/cimb45090445)
Supplement: Supplementary file 1 [file cimb-45-00445-s001.zip]

Archive with 1 entries (1 files):
- suplementary materials.pdf
